# Supplementary material for: Optimal Time Interval between Neoadjuvant Platinum-Based Chemotherapy and Interval Debulking Surgery in High-Grade Serous Ovarian Cancer
Source: Cancers (Basel). 2023 Jul 6;15(13):3519. doi: 10.3390/cancers15133519 (PMC10340433; doi:10.3390/cancers15133519)
Supplement: Supplementary file 1 [file cancers-15-03519-s001.zip]

Archive with 1 entries (1 files):
- cancers-2447945-supplementary.pdf
